# Supplementary material for: The first fossil Coleoptera record from the Volyn Region, Ukraine, with description of a new Glesoconomorphus (Coleoptera, Mycteridae) in syninclusion with Winterschmidtiidae (Acari) and a key to species
Source: Zookeys. 2021 Nov 8;1068:189–201. doi: 10.3897/zookeys.1068.75391 (PMC8592962; doi:10.3897/zookeys.1068.75391)
Supplement: XML Treatment for Glesoconomorphus ekaterinae [file zookeys.1068.75391-treatment1.xml]

<!DOCTYPE tp:taxon-treatment
  PUBLIC "-//TaxonX//DTD Taxonomic Treatment Publishing DTD v0 20100105//EN" "tax-treatment-NSO.dtd">
<tp:taxon-treatment xmlns:tp="http://www.plazi.org/taxpub"><tp:treatment-meta><kwd-group><label>Taxon classification</label><kwd>
                    <named-content content-type="kingdom">Animalia</named-content>
                  </kwd><kwd>
                    <named-content content-type="order">Coleoptera</named-content>
                  </kwd><kwd>
                    <named-content content-type="family">Mycteridae</named-content>
                  </kwd></kwd-group><mixed-citation publication-type="journal"><person-group><name><surname>Telnov</surname><given-names>Dmitry</given-names></name><name><surname>Perkovsky</surname><given-names>Evgeny E.</given-names></name><name><surname>Vasilenko</surname><given-names>Dmitry V.</given-names></name><name><surname>Yamamoto</surname><given-names>Shûhei</given-names></name></person-group><article-title>The first fossil <tp:taxon-name><tp:taxon-name-part taxon-name-part-type="order">Coleoptera</tp:taxon-name-part></tp:taxon-name> record from the Volyn Region, Ukraine, with description of a new <italic><tp:taxon-name><tp:taxon-name-part taxon-name-part-type="genus" reg="Glesoconomorphus">Glesoconomorphus</tp:taxon-name-part></tp:taxon-name></italic> (<tp:taxon-name><tp:taxon-name-part taxon-name-part-type="order">Coleoptera</tp:taxon-name-part></tp:taxon-name>, <tp:taxon-name><tp:taxon-name-part taxon-name-part-type="family">Mycteridae</tp:taxon-name-part></tp:taxon-name>) in syninclusion with <tp:taxon-name><tp:taxon-name-part taxon-name-part-type="family">Winterschmidtiidae</tp:taxon-name-part></tp:taxon-name> (<tp:taxon-name><tp:taxon-name-part taxon-name-part-type="subclass">Acari</tp:taxon-name-part></tp:taxon-name>) and a key to species</article-title><source>Zookeys</source><day>08</day><month>11</month><year>2021</year><volume>1068</volume><fpage>189</fpage><lpage>201</lpage><pub-id pub-id-type="doi">10.3897/zookeys.1068.75391</pub-id></mixed-citation></tp:treatment-meta><tp:nomenclature><tp:taxon-name>
                  <object-id xmlns:xlink="http://www.w3.org/1999/xlink" content-type="arpha" xlink:type="simple">327691F5-B01D-595B-9E8D-B614358EDF69</object-id>
                  <tp:taxon-name-part taxon-name-part-type="genus" reg="Glesoconomorphus">Glesoconomorphus</tp:taxon-name-part>
                  <tp:taxon-name-part taxon-name-part-type="species" reg="ekaterinae">ekaterinae</tp:taxon-name-part>
                  <object-id xmlns:xlink="http://www.w3.org/1999/xlink" content-type="zoobank" xlink:type="simple">http://zoobank.org/30114DC4-AF1E-4143-B83E-232C1E53DE6A</object-id>
                </tp:taxon-name><tp:taxon-status xmlns:xlink="http://www.w3.org/1999/xlink" xlink:type="simple">sp. nov.</tp:taxon-status><xref ref-type="fig" rid="F1">Figs 1</xref><xref ref-type="fig" rid="F2">, 2</xref><xref ref-type="fig" rid="F3">, 3</xref><xref ref-type="fig" rid="F4">, 4</xref></tp:nomenclature><tp:treatment-sec sec-type="material" id="SECID0EAPAC"><title>Material examined.</title><p><bold><italic>Holotype</italic></bold> ♂ <named-content xmlns:xlink="http://www.w3.org/1999/xlink" content-type="dwc:institutional_code" xlink:type="simple">SIZK</named-content> Les-10, Lisove, Volyn Region, Rovno amber, late Eocene // <italic><tp:taxon-name><tp:taxon-name-part taxon-name-part-type="genus" reg="Glesoconomorphus">Glesoconomorphus</tp:taxon-name-part><tp:taxon-name-part taxon-name-part-type="species" reg="ekaterinae">ekaterinae</tp:taxon-name-part></tp:taxon-name></italic> sp. nov. det. D.Telnov, E.Perkovsky, D.Vasilenko &amp; S.Yamamoto, 2021 [printed]. Syninclusions are represented by three heteromorphic deuteronymphs of supposedly phoretic <tp:taxon-name><tp:taxon-name-part taxon-name-part-type="family">Winterschmidtiidae</tp:taxon-name-part></tp:taxon-name> Oudemans, 1923 mites attached to abdominal ventrites III, IV, and V of the beetle.</p></tp:treatment-sec><tp:treatment-sec sec-type="type locality" id="SECID0EBAAE"><title>Type locality.</title><p>Lisove, Volyn Region, NW Ukraine.</p></tp:treatment-sec><tp:treatment-sec sec-type="etymology" id="SECID0EGAAE"><title>Derivatio nominis.</title><p>Patronymic. The new species is named in honour of Ekaterina A. Sidorchuk (1981–2019), who was a renowned acarologist and our helpful colleague.</p></tp:treatment-sec><tp:treatment-sec sec-type="description" id="SECID0ELAAE"><title>Measurements.</title><p><bold><italic>Holotype</italic></bold> ♂, total body length 2.95 mm; head length 0.29 mm, head width across compound eyes 0.67 mm, pronotal length 0.59 mm, maximum pronotal width 0.66 mm, elytral length 2.17 mm, combined maximum elytral width across postmedian area 1.15 mm.</p><fig id="F1" position="float" orientation="portrait"><object-id xmlns:xlink="http://www.w3.org/1999/xlink" content-type="doi" xlink:type="simple">10.3897/zookeys.1068.75391.figure1</object-id><object-id xmlns:xlink="http://www.w3.org/1999/xlink" content-type="arpha" xlink:type="simple">3277B8A9-918A-526C-BC09-BEB0C0884DF5</object-id><label>Figure 1.</label><caption><p><italic><tp:taxon-name><tp:taxon-name-part taxon-name-part-type="genus" reg="Glesoconomorphus">Glesoconomorphus</tp:taxon-name-part><tp:taxon-name-part taxon-name-part-type="species" reg="ekaterinae">ekaterinae</tp:taxon-name-part></tp:taxon-name></italic> sp. nov., holotype ♂ <bold>A</bold> dorsal habitus <bold>B</bold> ventral habitus.</p></caption><graphic xmlns:xlink="http://www.w3.org/1999/xlink" xlink:href="zookeys-1068-189-g001.jpg" position="float" orientation="portrait" xlink:type="simple" id="oo_608703.jpg"><uri content-type="original_file" xlink:type="simple">https://binary.pensoft.net/fig/608703</uri></graphic></fig></tp:treatment-sec><tp:treatment-sec sec-type="description" id="SECID0ESBAE"><title>Description.</title><p>♂, body cylindrical, slightly convex in dorsal aspect. Dorsum and venter uniformly dark brown with weak metallic coppery lustre, compound eyes reddish brown. Head flattened dorsally, glossy. Labrum transverse, moderately densely punctate, anterior margin broadly emarginate. Frontoclypeal suture not present. Anterolateral margin of frons slightly prominent laterodorsad, not concealing insertion of antenna. Broad, shallow paired frontal furrow present. Minimum interocular distance 1.6× the dorsal eye length. Ocular (suborbital) groove present, distinct, traceable from frontal canthus to posterolateral extent of compound eye, narrowly separated from eye in anterior part, becoming more distant from it in posterior part. Compound eye large, entire, hemispherical, strongly prominent laterally in dorsal view. Interfacetal setae not present. Tempora slightly constricted posteriad, 0.34× dorsal eye length. Head dorsal punctures circular to slightly elliptical, rather large, moderately deep and dense. Intervening spaces glossy, glabrous, on frons generally as wide as to 1.5× wider than punctures. Punctures generally smaller on head base. Inconspicuous, appressed, anteriad-directed setae rising from centre of each puncture, generally not or slightly surpassing length of adjoining puncture. Antenna moniliform, rather short, in male extending towards base of pronotum. Basal antennomere cylindrical, about 1.1× longer than antennomere two. Antennomere three of about same length as preceding antennomere. Antennomeres 8–10 subtriangular, widened distally. Antennomeres 9–10 slightly transverse. Terminal antennomere elliptical, about 1.2× longer than penultimate antennomere. Terminal maxillary palpomere subsecuriform. Pronotum flattened dorsally, widest in anterior half, slightly constricted laterally towards base. Anterior and posterior margins truncate to subtruncate. Anterior bead not observed, posterior bead well-defined, broad. Anterolateral angles obsolete, broadly rounded. Posterolateral angles obtuse angulate. Lateral margin of pronotum modified into an obtuse carina delimiting pronotal disc from pronotal hypomeron (observed in lateral view). Pronotal disc with paired, moderately large, shallow, longitudinal, elliptical postmedian impression. Pronotum densely and roughly punctate dorsally and laterally, punctures nearly circular. Intervening spaces glossy, glabrous, generally narrower than punctures except in median part of pronotal disc, where intervening spaces are from as large as to twice as large as punctures. Dorsal pronotal setae similar to those on head. Scutellar shield small, widened posteriad, subtruncate at posterior margin, roughly punctate. Elytron moderately strongly elongate, slightly widened in apical third, slightly convex dorsally. Humerus broadly rounded. Humeral callosity not present. Postbasal transverse impression not indicated. Apical sutural angle broadly rounded. Epipleura rather broad in basal half of elytra. Sutural stria narrow, present in apical fourth of elytra. Elytral punctures rather large, deep and dense, intervening spaces glossy and glabrous, from as large as to narrower than punctures. Each puncture with an inconspicuous, appressed, moderately long, posteriad-directed seta. Metathoracic wings fully developed (functional), long, visible veins darkly pigmented. Radial cell present, fully closed. Legs moderately long, rather robust, finely and sparsely pubescent. Femora thickened but not clavate, glossy, sparsely punctate, subequal in length to tibiae. Ventral side of tarsomeres densely setose. Male basal metatarsomere 1.5× shorter than combined length of remaining metatarsomeres. Metasternum slightly convex in ventral aspect, glossy, sparsely punctate. Abdominal ventrites rather densely and roughly punctured laterally. Intercoxal process of abdominal ventrite I with particularly large and dense, shallow punctures. Male abdominal ventrite II modified, with an elliptically grouped median group of dense, elongate, scale-like setae comprising a sex patch. Setae of sex patch reaching neither anterior nor posterior margin of male abdominal ventrite II. Male tergite VII broadly rounded at posterior margin, densely punctate-corrugate dorsally. Male genital organs and remaining terminalia not exposed and not studied.</p><fig id="F2" position="float" orientation="portrait"><object-id xmlns:xlink="http://www.w3.org/1999/xlink" content-type="doi" xlink:type="simple">10.3897/zookeys.1068.75391.figure2</object-id><object-id xmlns:xlink="http://www.w3.org/1999/xlink" content-type="arpha" xlink:type="simple">8BF3DCCF-1FCC-57C2-B81C-EC70307F9F48</object-id><label>Figure 2.</label><caption><p><italic><tp:taxon-name><tp:taxon-name-part taxon-name-part-type="genus" reg="Glesoconomorphus">Glesoconomorphus</tp:taxon-name-part><tp:taxon-name-part taxon-name-part-type="species" reg="ekaterinae">ekaterinae</tp:taxon-name-part></tp:taxon-name></italic> sp. nov., holotype ♂ <bold>A</bold> left lateral habitus <bold>B</bold> right lateral habitus.</p></caption><graphic xmlns:xlink="http://www.w3.org/1999/xlink" xlink:href="zookeys-1068-189-g002.jpg" position="float" orientation="portrait" xlink:type="simple" id="oo_608704.jpg"><uri content-type="original_file" xlink:type="simple">https://binary.pensoft.net/fig/608704</uri></graphic></fig></tp:treatment-sec><tp:treatment-sec sec-type="Sexual dimorphism" id="SECID0ETCAE"><title>Sexual dimorphism.</title><p>Female unknown.</p></tp:treatment-sec><tp:treatment-sec sec-type="Differential diagnosis" id="SECID0EYCAE"><title>Differential diagnosis.</title><p>The new species is generally close to <italic><tp:taxon-name><tp:taxon-name-part taxon-name-part-type="genus" reg="Glesoconomorphus">G.</tp:taxon-name-part><tp:taxon-name-part taxon-name-part-type="species" reg="nachzehrer">nachzehrer</tp:taxon-name-part></tp:taxon-name></italic> but specifically different in the comparatively less slender body, the dorsal outline of the pronotum, which is constricted towards the base (lateral margins of pronotum subparallel in <italic><tp:taxon-name><tp:taxon-name-part taxon-name-part-type="genus" reg="Glesoconomorphus">G.</tp:taxon-name-part><tp:taxon-name-part taxon-name-part-type="species" reg="nachzehrer">nachzehrer</tp:taxon-name-part></tp:taxon-name></italic>), the transverse pronotum (pronotum subquadrate to slightly wider than broad in <italic><tp:taxon-name><tp:taxon-name-part taxon-name-part-type="genus" reg="Glesoconomorphus">G.</tp:taxon-name-part><tp:taxon-name-part taxon-name-part-type="species" reg="nachzehrer">nachzehrer</tp:taxon-name-part></tp:taxon-name></italic>), the pronotal disc delimited from the pronotal hypomeron by an obtuse carinate lateral margin in lateral view (lateral margin of pronotum not carinate in lateral view in <italic><tp:taxon-name><tp:taxon-name-part taxon-name-part-type="genus" reg="Glesoconomorphus">G.</tp:taxon-name-part><tp:taxon-name-part taxon-name-part-type="species" reg="nachzehrer">nachzehrer</tp:taxon-name-part></tp:taxon-name></italic>), the presence of frontal furrows (not observed in <italic><tp:taxon-name><tp:taxon-name-part taxon-name-part-type="genus" reg="Glesoconomorphus">G.</tp:taxon-name-part><tp:taxon-name-part taxon-name-part-type="species" reg="nachzehrer">nachzehrer</tp:taxon-name-part></tp:taxon-name></italic>), the comparatively less densely punctured frons with some of the intervening spaces twice as wide as the generally circular to slightly elliptical punctures (frons somewhat denser punctured, with punctures generally elongate, in <italic><tp:taxon-name><tp:taxon-name-part taxon-name-part-type="genus" reg="Glesoconomorphus">G.</tp:taxon-name-part><tp:taxon-name-part taxon-name-part-type="species" reg="nachzehrer">nachzehrer</tp:taxon-name-part></tp:taxon-name></italic>), the labrum broadly emarginate at the anterior margin (labrum broadly rounded in <italic><tp:taxon-name><tp:taxon-name-part taxon-name-part-type="genus" reg="Glesoconomorphus">G.</tp:taxon-name-part><tp:taxon-name-part taxon-name-part-type="species" reg="nachzehrer">nachzehrer</tp:taxon-name-part></tp:taxon-name></italic>), the comparatively stronger elytral punctures (punctures on elytra comparatively smaller in <italic><tp:taxon-name><tp:taxon-name-part taxon-name-part-type="genus" reg="Glesoconomorphus">G.</tp:taxon-name-part><tp:taxon-name-part taxon-name-part-type="species" reg="nachzehrer">nachzehrer</tp:taxon-name-part></tp:taxon-name></italic>). The holotype of <italic><tp:taxon-name><tp:taxon-name-part taxon-name-part-type="genus" reg="Glesoconomorphus">G.</tp:taxon-name-part><tp:taxon-name-part taxon-name-part-type="species" reg="ekaterinae">ekaterinae</tp:taxon-name-part></tp:taxon-name></italic> sp. nov. is also significantly smaller than the holotype of <italic><tp:taxon-name><tp:taxon-name-part taxon-name-part-type="genus" reg="Glesoconomorphus">G.</tp:taxon-name-part><tp:taxon-name-part taxon-name-part-type="species" reg="nachzehrer">nachzehrer</tp:taxon-name-part></tp:taxon-name></italic> (total body length 2.95 mm <italic>vs</italic> 3.6 mm), which should not be considered as an important comparative feature. Indeed, the males of some <tp:taxon-name><tp:taxon-name-part taxon-name-part-type="subfamily">Eurypinae</tp:taxon-name-part></tp:taxon-name> (for instance, <italic><tp:taxon-name><tp:taxon-name-part taxon-name-part-type="genus" reg="Omineus">Omineus</tp:taxon-name-part></tp:taxon-name></italic> Lewis, 1895) are known to be smaller than the females (<xref ref-type="bibr" rid="B3">Alekseev et al. 2020</xref>). We consider the holotype of <italic><tp:taxon-name><tp:taxon-name-part taxon-name-part-type="genus" reg="Glesoconomorphus">G.</tp:taxon-name-part><tp:taxon-name-part taxon-name-part-type="species" reg="nachzehrer">nachzehrer</tp:taxon-name-part></tp:taxon-name></italic> a female (this was not stated by the authors of this taxon, see <xref ref-type="bibr" rid="B2">Alekseev et al. (2019)</xref>), therefore the difference in body length between the two species should not be considered very significant until the discovery of male <italic><tp:taxon-name><tp:taxon-name-part taxon-name-part-type="genus" reg="Glesoconomorphus">G.</tp:taxon-name-part><tp:taxon-name-part taxon-name-part-type="species" reg="nachzehrer">nachzehrer</tp:taxon-name-part></tp:taxon-name></italic>.</p><fig id="F3" position="float" orientation="portrait"><object-id xmlns:xlink="http://www.w3.org/1999/xlink" content-type="doi" xlink:type="simple">10.3897/zookeys.1068.75391.figure3</object-id><object-id xmlns:xlink="http://www.w3.org/1999/xlink" content-type="arpha" xlink:type="simple">7D203603-EFD6-5130-BFC7-BEB1B04005C1</object-id><label>Figure 3.</label><caption><p><italic><tp:taxon-name><tp:taxon-name-part taxon-name-part-type="genus" reg="Glesoconomorphus">Glesoconomorphus</tp:taxon-name-part><tp:taxon-name-part taxon-name-part-type="species" reg="ekaterinae">ekaterinae</tp:taxon-name-part></tp:taxon-name></italic> sp. nov., holotype ♂ <bold>A</bold> frontal habitus <bold>B</bold> head in frontal view.</p></caption><graphic xmlns:xlink="http://www.w3.org/1999/xlink" xlink:href="zookeys-1068-189-g003.jpg" position="float" orientation="portrait" xlink:type="simple" id="oo_608705.jpg"><uri content-type="original_file" xlink:type="simple">https://binary.pensoft.net/fig/608705</uri></graphic></fig><fig id="F4" position="float" orientation="portrait"><object-id xmlns:xlink="http://www.w3.org/1999/xlink" content-type="doi" xlink:type="simple">10.3897/zookeys.1068.75391.figure4</object-id><object-id xmlns:xlink="http://www.w3.org/1999/xlink" content-type="arpha" xlink:type="simple">8253C7A3-3ACC-55C7-BC24-6D64B8A6A432</object-id><label>Figure 4.</label><caption><p><italic><tp:taxon-name><tp:taxon-name-part taxon-name-part-type="genus" reg="Glesoconomorphus">Glesoconomorphus</tp:taxon-name-part><tp:taxon-name-part taxon-name-part-type="species" reg="ekaterinae">ekaterinae</tp:taxon-name-part></tp:taxon-name></italic> sp. nov., holotype ♂ <bold>A</bold> abdomen in ventral view (arrow indicates a setal patch) <bold>B</bold> pro-, meso-, and metathorax in right lateral view <bold>C</bold> sexual setal patch on ventrite II, enlarged. Abbreviations: pm = phoretic mite (<tp:taxon-name><tp:taxon-name-part taxon-name-part-type="subclass">Acari</tp:taxon-name-part></tp:taxon-name>: <tp:taxon-name><tp:taxon-name-part taxon-name-part-type="family">Winterschmidtiidae</tp:taxon-name-part></tp:taxon-name>), v1–v5 = ventrites I-V.</p></caption><graphic xmlns:xlink="http://www.w3.org/1999/xlink" xlink:href="zookeys-1068-189-g004.jpg" position="float" orientation="portrait" xlink:type="simple" id="oo_608706.jpg"><uri content-type="original_file" xlink:type="simple">https://binary.pensoft.net/fig/608706</uri></graphic></fig></tp:treatment-sec><ref-list><ref id="B3"><mixed-citation xmlns:xlink="http://www.w3.org/1999/xlink" xlink:type="simple"><person-group><name name-style="western"><surname>Alekseev</surname><given-names>VI</given-names></name><name name-style="western"><surname>Bukejs</surname><given-names>A</given-names></name><name name-style="western"><surname>Pollock</surname><given-names>DA</given-names></name></person-group> (<year>2020</year>) <article-title>A new fossil <tp:taxon-name><tp:taxon-name-part taxon-name-part-type="subfamily">Eurypinae</tp:taxon-name-part></tp:taxon-name> genus and sexual dimorphism in the representatives of <italic><tp:taxon-name><tp:taxon-name-part taxon-name-part-type="genus">Omineus</tp:taxon-name-part></tp:taxon-name></italic> (<tp:taxon-name><tp:taxon-name-part taxon-name-part-type="order">Coleoptera</tp:taxon-name-part></tp:taxon-name>: <tp:taxon-name><tp:taxon-name-part taxon-name-part-type="family">Mycteridae</tp:taxon-name-part></tp:taxon-name>) from Tertiary amber of Europe.</article-title><source>Zootaxa</source><volume>4820</volume>(<issue>3</issue>): <fpage>551</fpage>–<lpage>562</lpage>. <ext-link xlink:type="simple" ext-link-type="doi" xlink:href="10.11646/zootaxa.4820.3.8">https://doi.org/10.11646/zootaxa.4820.3.8</ext-link></mixed-citation></ref><ref id="B2"><mixed-citation xmlns:xlink="http://www.w3.org/1999/xlink" xlink:type="simple"><person-group><name name-style="western"><surname>Alekseev</surname><given-names>VI</given-names></name><name name-style="western"><surname>Pollock</surname><given-names>DA</given-names></name><name name-style="western"><surname>Bukejs</surname><given-names>A</given-names></name></person-group> (<year>2019</year>) <article-title>Two new fossil representatives of <tp:taxon-name><tp:taxon-name-part taxon-name-part-type="subfamily">Eurypinae</tp:taxon-name-part></tp:taxon-name> (<tp:taxon-name><tp:taxon-name-part taxon-name-part-type="order">Coleoptera</tp:taxon-name-part></tp:taxon-name>: <tp:taxon-name><tp:taxon-name-part taxon-name-part-type="superfamily">Tenebrionoidea</tp:taxon-name-part></tp:taxon-name>: <tp:taxon-name><tp:taxon-name-part taxon-name-part-type="family">Mycteridae</tp:taxon-name-part></tp:taxon-name>) from Eocene Baltic amber and placement of <italic><tp:taxon-name><tp:taxon-name-part taxon-name-part-type="genus">Neopolypria</tp:taxon-name-part><tp:taxon-name-part taxon-name-part-type="species">nigra</tp:taxon-name-part></tp:taxon-name></italic> Abdullah, 1964.</article-title><source>Zootaxa</source><volume>4551</volume>(<issue>1</issue>): <fpage>67</fpage>–<lpage>78</lpage>. <ext-link xlink:type="simple" ext-link-type="doi" xlink:href="10.11646/zootaxa.4551.1.4">https://doi.org/10.11646/zootaxa.4551.1.4</ext-link></mixed-citation></ref></ref-list></tp:taxon-treatment>
